# Supplementary material for: Advanced Electrochemical Monitoring of Carbendazim Fungicide in Foods Using Interfacial Superassembly of NRPC/NiMn Frameworks
Source: Biosensors (Basel). 2024 Oct 2;14(10):474. doi: 10.3390/bios14100474 (PMC11505953; doi:10.3390/bios14100474)
Supplement: Supplementary file 1 [file biosensors-14-00474-s001.zip]

Archive with 1 entries (1 files):
- biosensors-3208063-supplementary.pdf
